# Supplementary material for: Identification of Novel Potential Vaccine Candidates against Tuberculosis Based on Reverse Vaccinology
Source: Biomed Res Int. 2015 Apr 15;2015:483150. doi: 10.1155/2015/483150 (PMC4413515; doi:10.1155/2015/483150)
Supplement: Supplementary file 1 — Results emitted by NERVE after the M. tuberculosis H37Rv proteome analysis. NERVE selected 331 proteins out of 3989 proteins of M. tuberculosis H37Rv proteome. The selection of vaccine candidates was based on the analysis of several important properties: ≥50% of adhesion probability, fewer than two transmembrane regions, no protein similarity to human proteome, not membrane or cytoplasmic localization. Conserved values are also shown, comparing each candidate against M. bovis and BCG proteomes. Finally, NERVE search and obtain a putative function for each protein. [file 483150.f1.xlsx]

## Sheet: Hoja1
SN	ID	conservation with bovis	conservation with BCG	adhesin probability (%)	transmbr helices	Homol.pept.to Homo Sapiens	localization	putat_function
1	gi_15607173_ref_NP_214545_1_	1.714	1.714	53	0	0	Unknown	no sufficient similarity found
2	gi_57116684_ref_NP_214554_2_	0.248	0.248	63	1	3	NotCytoplasmic	Proline-rich 28 kDa antigen OS=Mycobacterium tuberculosis GN=mtc28 PE=4 SV=1
3	gi_57116685_ref_YP_177687_1_	1.046	1.046	73	0	0	Extracellular	Penicillin-binding protein 1F OS=Bacillus subtilis GN=pbpF PE=2 SV=1
4	gi_15607196_ref_NP_214568_1_	0.402	0.402	60	0	1	Unknown	Single-stranded DNA-binding protein OS=Mycobacterium tuberculosis GN=ssb PE=1 SV=1
5	gi_15607199_ref_NP_214571_1_	0.379	0.379	52	0	0	Unknown	Uncharacterized protein Mb0058 OS=Mycobacterium bovis GN=Mb0058 PE=4 SV=1
6	gi_57116687_ref_YP_177689_1_	0.170	0.170	50	1	0	Unknown	no sufficient similarity found
7	gi_15607205_ref_NP_214577_1_	0.749	0.749	72	1	0	Unknown	Uncharacterized FAD-linked oxidoreductase ygaK OS=Bacillus subtilis GN=ygaK PE=3 SV=4
8	gi_57116693_ref_YP_177694_1_	1.747	1.783	80	1	0	Extracellular	Antigen 85-C OS=Mycobacterium tuberculosis GN=fbpC PE=1 SV=1
9	gi_15607272_ref_NP_214644_1_	0.298	0.298	56	1	0	Unknown	Probable enoyl-CoA hydratase 1 OS=Mycobacterium tuberculosis GN=Rv0130 PE=1 SV=1
10	gi_15607274_ref_NP_214646_1_	0.501	0.501	47	1	0	Unknown	no sufficient similarity found
11	gi_57116694_ref_YP_177695_1_	3.726	3.691	68	2	0	Unknown	no sufficient similarity found
12	gi_57116696_ref_YP_177697_1_	4.099	4.032	83	1	0	Unknown	no sufficient similarity found
13	gi_15607313_ref_NP_214686_1_	1.113	1.115	56	1	0	Unknown	no sufficient similarity found
14	gi_15607315_ref_NP_214688_1_	1.155	1.155	62	1	2	Unknown	no sufficient similarity found
15	gi_15607319_ref_NP_214692_1_	0.284	0.284	57	1	1	Unknown	no sufficient similarity found
16	gi_15607320_ref_NP_214693_1_	0.249	0.249	62	0	0	Unknown	no sufficient similarity found
17	gi_57116709_ref_YP_177620_1_	0.387	0.387	49	0	0	Unknown	no sufficient similarity found
18	gi_15607415_ref_NP_214788_1_	0.180	0.150	53	0	2	Unknown	no sufficient similarity found
19	gi_57116715_ref_YP_177710_1_	2.833	2.833	65	0	0	Unknown	no sufficient similarity found
20	gi_15607428_ref_NP_214801_1_	0.134	0.134	76	0	0	Unknown	no sufficient similarity found
21	gi_15607429_ref_NP_214802_1_	2.249	2.249	70	0	0	Unknown	ESAT-6-like protein esxH OS=Mycobacterium tuberculosis GN=esxH PE=1 SV=2
22	gi_15607450_ref_NP_214823_1_	0.312	0.312	74	1	0	NotCytoplasmic	no sufficient similarity found
23	gi_15607455_ref_NP_214828_1_	0.295	0.295	57	1	0	Unknown	no sufficient similarity found
24	gi_15607461_ref_NP_214834_1_	1.059	1.059	49	1	0	Unknown	no sufficient similarity found
25	gi_15607481_ref_NP_214854_1_	0.177	0.177	48	0	1	Unknown	no sufficient similarity found
26	gi_15607485_ref_NP_214858_1_	0.16	0.160	83	1	1	NotCytoplasmic	no sufficient similarity found
27	gi_57116725_ref_YP_177720_1_	3.007	3.007	83	1	0	Unknown	no sufficient similarity found
28	gi_15607522_ref_NP_214895_1_	0.092	0.092	49	0	0	Unknown	no sufficient similarity found
29	gi_15607528_ref_NP_214901_1_	0.538	0.497	78	1	0	Unknown	no sufficient similarity found
30	gi_57116729_ref_YP_177724_1_	9.411	9.333	60	0	0	Unknown	Uncharacterized PPE family protein PPE19 OS=Mycobacterium tuberculosis GN=ppe19 PE=3 SV=1
31	gi_15607539_ref_NP_214912_1_	0.155	0.155	62	1	0	NotCytoplasmic	no sufficient similarity found
32	gi_15607559_ref_NP_214932_1_	0.144	0.144	63	1	4	Extracellular	Aminopeptidase Y OS=Saccharomyces cerevisiae GN=APE3 PE=1 SV=1
33	gi_15607567_ref_NP_214940_1_	0.159	0.156	55	2	0	Unknown	no sufficient similarity found
34	gi_15607572_ref_NP_214945_1_	0.381	0.381	63	1	1	Unknown	no sufficient similarity found
35	gi_57116731_ref_YP_177726_1_	8.956	8.853	76	1	0	Extracellular	Uncharacterized PPE family protein PPE10 OS=Mycobacterium tuberculosis GN=ppe10 PE=3 SV=3
36	gi_15607585_ref_NP_214958_1_	0.198	0.198	48	1	0	Unknown	Anti-sigma-K factor rskA OS=Mycobacterium tuberculosis GN=rskA PE=1 SV=1
37	gi_15607592_ref_NP_214965_1_	2.102	2.164	51	1	0	Unknown	Putative membrane protein mmpS4 OS=Mycobacterium tuberculosis GN=mmpS4 PE=3 SV=1
38	gi_57116732_ref_YP_177727_1_	2.689	2.625	54	2	2	Unknown	no sufficient similarity found
39	gi_15607595_ref_NP_214968_1_	0.517	0.517	54	0	1	Unknown	no sufficient similarity found
40	gi_15607596_ref_NP_214969_1_	0.250	0.250	72	1	0	NotCytoplasmic	no sufficient similarity found
41	gi_15607612_ref_NP_214985_1_	0.207	0.207	49	1	0	Unknown	no sufficient similarity found
42	gi_15607624_ref_NP_214997_1_	0.308	0.308	63	1	0	Unknown	Uncharacterized protein Mb0493 OS=Mycobacterium bovis GN=Mb0493 PE=4 SV=1
43	gi_57116752_ref_YP_177736_1_	4.984	4.878	88	0	0	Extracellular	no sufficient similarity found
44	gi_15607678_ref_NP_215052_1_	0.093	0.093	78	1	0	Unknown	no sufficient similarity found
45	gi_15607699_ref_NP_215073_1_	0.402	0.402	68	1	0	NotCytoplasmic	no sufficient similarity found
46	gi_15607717_ref_NP_215091_1_	0.333	0.350	66	0	0	Unknown	27 kDa antigen Cfp30B OS=Mycobacterium tuberculosis GN=cfp30B PE=1 SV=2
47	gi_57116755_ref_YP_177739_1_	1.598	1.614	98	0	2	Extracellular	no sufficient similarity found
48	gi_15607723_ref_NP_215097_1_	0.518	0.518	64	0	0	NotCytoplasmic	no sufficient similarity found
49	gi_15607724_ref_NP_215098_1_	0.041	0.041	79	1	0	Extracellular	no sufficient similarity found
50	gi_57116756_ref_YP_177740_1_	1.334	1.334	50	1	0	Unknown	no sufficient similarity found
51	gi_15607730_ref_NP_215104_1_	1.24	1.24	73	1	1	Unknown	no sufficient similarity found
52	gi_15607731_ref_NP_215105_1_	0.918	0.918	59	2	1	Unknown	no sufficient similarity found
53	gi_15607732_ref_NP_215106_1_	1.984	1.187	62	1	0	NotCytoplasmic	no sufficient similarity found
54	gi_15607734_ref_NP_215108_1_	1.17	1.17	71	1	2	Unknown	no sufficient similarity found
55	gi_15607743_ref_NP_215117_1_	1.262	0.456	55	1	0	NotCytoplasmic	no sufficient similarity found
56	gi_15607754_ref_NP_215128_1_	0.524	0.524	62	2	1	Unknown	no sufficient similarity found
57	gi_15607757_ref_NP_215131_1_	1.120	1.120	60	0	0	Unknown	no sufficient similarity found
58	gi_15607776_ref_NP_215150_1_	0.333	0.333	51	1	1	Unknown	no sufficient similarity found
59	gi_57116765_ref_YP_177743_1_	0.602	0.602	48	1	1	Unknown	Probable preprotein translocase subunit secE OS=Mycobacterium tuberculosis GN=secE PE=3 SV=1
60	gi_15607779_ref_NP_215153_1_	0.106	0.106	49	0	0	Unknown	Transcription antitermination protein nusG OS=Mycobacterium tuberculosis GN=nusG PE=3 SV=1
61	gi_15607791_ref_NP_215165_1_	0.352	0.352	50	0	0	Unknown	50S ribosomal protein L10 OS=Mycobacterium tuberculosis GN=rplJ PE=3 SV=1
62	gi_15607819_ref_NP_215193_1_	0.464	0.391	72	1	1	Extracellular	no sufficient similarity found
63	gi_15607839_ref_NP_215213_1_	1.356	1.356	48	0	0	Unknown	no sufficient similarity found
64	gi_15607865_ref_NP_215239_1_	4.644	4.644	57	0	1	Unknown	Putative S-adenosyl-L-methionine-dependent methyltransferase BCG_0775c OS=Mycobacterium bovis (strain BCG / Pasteur 1173P2) GN=BCG_0775c PE=3 SV=1
65	gi_57116772_ref_YP_177749_1_	6.851	6.434	87	2	0	Unknown	no sufficient similarity found
66	gi_57116773_ref_YP_177750_1_	3.553	3.533	92	0	0	Extracellular	no sufficient similarity found
67	gi_57116777_ref_YP_177753_1_	9.493	9.18	82	1	2	Extracellular	no sufficient similarity found
68	gi_15607913_ref_NP_215287_1_	0.181	0.181	45	0	5	Extracellular	Putative gamma-glutamyltransferase ywrD OS=Bacillus subtilis GN=ywrD PE=1 SV=1
69	gi_15607954_ref_NP_215329_1_	0.500	0.470	55	0	0	Unknown	no sufficient similarity found
70	gi_57116787_ref_YP_177759_1_	5.593	5.228	87	0	0	NotCytoplasmic	no sufficient similarity found
71	gi_15608007_ref_NP_215382_1_	0.997	0.486	55	1	0	NotCytoplasmic	no sufficient similarity found
72	gi_57116793_ref_YP_177763_1_	5.734	5.072	92	0	0	Extracellular	no sufficient similarity found
73	gi_15608028_ref_NP_215403_1_	0.097	0.097	74	1	1	NotCytoplasmic	Uncharacterized protein Mb0912 OS=Mycobacterium bovis GN=Mb0912 PE=4 SV=1
74	gi_57116796_ref_YP_177766_1_	3.707	3.707	66	0	1	Unknown	no sufficient similarity found
75	gi_57116798_ref_YP_177768_1_	1.059	0.974	81	1	0	NotCytoplasmic	Phosphate-binding protein pstS 3 OS=Mycobacterium tuberculosis GN=pstS3 PE=1 SV=1
76	gi_57116800_ref_YP_177769_1_	0.966	0.959	88	1	2	NotCytoplasmic	Phosphate-binding protein pstS 2 OS=Mycobacterium tuberculosis GN=pstS2 PE=1 SV=1
77	gi_57116801_ref_YP_177770_1_	0.179	0.179	76	1	1	NotCytoplasmic	Phosphate-binding protein pstS 1 OS=Mycobacterium tuberculosis GN=pstS1 PE=1 SV=1
78	gi_15608102_ref_NP_215477_1_	0.201	0.201	59	1	0	NotCytoplasmic	Uncharacterized lipoprotein lprP OS=Mycobacterium tuberculosis GN=lprP PE=4 SV=1
79	gi_15608103_ref_NP_215478_1_	0.729	0.729	63	0	0	Unknown	Uncharacterized protein Mb0988c OS=Mycobacterium bovis GN=Mb0988c PE=4 SV=1
80	gi_57116805_ref_YP_177773_1_	1.827	1.772	94	1	2	Extracellular	no sufficient similarity found
81	gi_57116806_ref_YP_177774_1_	6.393	6.429	81	2	2	Extracellular	no sufficient similarity found
82	gi_15608128_ref_NP_215503_1_	0.049	0.049	74	1	0	Unknown	no sufficient similarity found
83	gi_15608131_ref_NP_215506_1_	0.273	0.145	90	0	1	Unknown	no sufficient similarity found
84	gi_15608162_ref_NP_215538_1_	0.358	0.358	50	1	1	Unknown	no sufficient similarity found
85	gi_15608177_ref_NP_215553_1_	1.734	1.734	78	0	0	Unknown	ESAT-6-like protein esxI OS=Mycobacterium tuberculosis GN=Rv1037c PE=3 SV=1
86	gi_15608197_ref_NP_215573_1_	0.251	0.251	57	0	2	Unknown	no sufficient similarity found
87	gi_57116818_ref_YP_177780_1_	4.354	4.262	91	0	0	Extracellular	no sufficient similarity found
88	gi_57116819_ref_YP_177781_1_	5.437	5.383	91	0	3	Extracellular	no sufficient similarity found
89	gi_57116821_ref_YP_177783_1_	4.104	4.048	93	0	1	Extracellular	no sufficient similarity found
90	gi_15608230_ref_NP_215606_1_	0.788	0.788	65	0	0	Unknown	Endoglucanase-1 OS=Aspergillus aculeatus PE=1 SV=1
91	gi_57116826_ref_YP_177786_1_	3.75	3.676	94	0	0	Extracellular	no sufficient similarity found
92	gi_15608237_ref_NP_215613_1_	0.139	0.139	68	1	0	Unknown	no sufficient similarity found
93	gi_15608240_ref_NP_215616_1_	0.155	0.155	60	1	0	Unknown	no sufficient similarity found
94	gi_15608249_ref_NP_215625_1_	0.108	0.099	48	0	0	Unknown	no sufficient similarity found
95	gi_15608255_ref_NP_215631_1_	0.474	0.474	72	1	0	Unknown	no sufficient similarity found
96	gi_57116831_ref_YP_177639_1_	1.604	1.24	76	0	0	Unknown	no sufficient similarity found
97	gi_15608274_ref_NP_215650_1_	0.253	0.253	68	0	1	Extracellular	no sufficient similarity found
98	gi_15608277_ref_NP_215653_1_	0.714	0.714	78	0	0	Unknown	no sufficient similarity found
99	gi_15608297_ref_NP_215673_1_	0.128	0.128	53	1	1	Unknown	no sufficient similarity found
100	gi_15608298_ref_NP_215674_1_	0.388	0.234	68	0	1	NotCytoplasmic	no sufficient similarity found
101	gi_57116837_ref_YP_177792_1_	0.86	0.86	57	0	0	Unknown	no sufficient similarity found
102	gi_15608314_ref_NP_215690_1_	0.427	0.427	70	1	1	NotCytoplasmic	no sufficient similarity found
103	gi_57116840_ref_YP_177794_1_	8.313	8.626	83	0	1	Extracellular	no sufficient similarity found
104	gi_15608338_ref_NP_215714_1_	1.786	1.786	80	0	0	Unknown	ESAT-6-like protein esxL OS=Mycobacterium tuberculosis GN=esxL PE=3 SV=1
105	gi_57116843_ref_YP_177797_1_	21.1	0.591	52	0	0	Unknown	no sufficient similarity found
106	gi_15608368_ref_NP_215744_1_	0.324	0.231	57	0	0	Unknown	no sufficient similarity found
107	gi_57116845_ref_YP_177798_1_	5.765	5.641	87	0	2	Extracellular	no sufficient similarity found
108	gi_15608392_ref_NP_215768_1_	0.212	0.212	78	0	2	Unknown	Putative lipoprotein lprE OS=Mycobacterium tuberculosis GN=lprE PE=4 SV=1
109	gi_15608408_ref_NP_215784_1_	0.143	0.143	55	1	0	NotCytoplasmic	Uncharacterized protein Mb1299c OS=Mycobacterium bovis GN=Mb1299c PE=4 SV=1
110	gi_15608409_ref_NP_215785_1_	0.703	0.582	72	1	0	NotCytoplasmic	Protein Mb1300c OS=Mycobacterium bovis GN=Mb1300c PE=4 SV=1
111	gi_15608411_ref_NP_215787_1_	0.637	0.637	85	1	0	NotCytoplasmic	Uncharacterized protein Mb1302c OS=Mycobacterium bovis GN=Mb1302c PE=4 SV=1
112	gi_15608415_ref_NP_215791_1_	0.187	0.187	54	1	0	NotCytoplasmic	no sufficient similarity found
113	gi_15608431_ref_NP_215807_1_	0.64	0.640	77	1	0	NotCytoplasmic	Uncharacterized protein Mb1323c OS=Mycobacterium bovis GN=Mb1323c PE=4 SV=1
114	gi_15608445_ref_NP_215821_1_	0.407	0.407	57	2	0	NotCytoplasmic	no sufficient similarity found
115	gi_57116852_ref_YP_177801_1_	6.295	6.335	81	0	0	Unknown	Uncharacterized PPE family protein PPE19 OS=Mycobacterium tuberculosis GN=ppe19 PE=3 SV=1
116	gi_15608502_ref_NP_215878_1_	0.841	0.423	72	1	0	Unknown	Uncharacterized protein Rv1362c/MT1407 OS=Mycobacterium tuberculosis GN=Rv1362c PE=4 SV=1
117	gi_57116861_ref_YP_177809_1_	4.697	4.675	92	1	4	Unknown	no sufficient similarity found
118	gi_15608557_ref_NP_215935_1_	0.111	0.111	49	1	1	Unknown	Uncharacterized protein Mb1454 OS=Mycobacterium bovis GN=Mb1454 PE=4 SV=1
119	gi_57116862_ref_YP_177810_1_	5.725	5.661	72	2	0	NotCytoplasmic	no sufficient similarity found
120	gi_57116864_ref_YP_177811_1_	5.969	6.058	87	0	0	Extracellular	no sufficient similarity found
121	gi_57116865_ref_YP_177812_1_	1.91	1.786	98	0	2	Extracellular	no sufficient similarity found
122	gi_15608616_ref_NP_215994_1_	1.308	1.308	55	1	1	Extracellular	no sufficient similarity found
123	gi_15608679_ref_NP_216057_1_	0.223	0.223	64	0	0	Unknown	Putative lipoprotein lprI OS=Mycobacterium tuberculosis GN=lprI PE=4 SV=1
124	gi_57116882_ref_YP_177817_1_	0.245	0.168	89	1	0	Extracellular	no sufficient similarity found
125	gi_15608696_ref_NP_216074_1_	1.000	1.000	47	0	1	Unknown	Uncharacterized protein Mb1584 OS=Mycobacterium bovis GN=Mb1584 PE=4 SV=1
126	gi_15608704_ref_NP_216082_1_	0.943	0.943	60	1	1	Extracellular	no sufficient similarity found
127	gi_57116889_ref_NP_216091_2_	0.873	0.0	55	0	0	Unknown	no sufficient similarity found
128	gi_15608719_ref_NP_216097_1_	0.551	0.078	64	0	0	Unknown	no sufficient similarity found
129	gi_57116897_ref_YP_177826_1_	2.165	2.079	90	2	0	Extracellular	no sufficient similarity found
130	gi_15608807_ref_NP_216185_1_	0.351	0.351	48	0	0	Unknown	no sufficient similarity found
131	gi_15608872_ref_NP_216250_1_	0.500	0.500	52	0	0	Unknown	no sufficient similarity found
132	gi_15608892_ref_NP_216270_1_	0.052	0.052	69	2	0	Unknown	no sufficient similarity found
133	gi_57116905_ref_YP_177831_1_	3.427	3.264	92	0	0	Extracellular	no sufficient similarity found
134	gi_57116910_ref_YP_177834_1_	2.444	1.535	70	0	0	Extracellular	no sufficient similarity found
135	gi_57116913_ref_YP_177837_1_	3.131	2.393	72	0	0	Extracellular	no sufficient similarity found
136	gi_15608936_ref_NP_216315_1_	0.66	0.66	67	1	0	NotCytoplasmic	no sufficient similarity found
137	gi_57116916_ref_YP_177840_1_	5.676	5.851	69	0	0	Extracellular	no sufficient similarity found
138	gi_15608941_ref_NP_216320_1_	1.546	1.472	51	0	0	Unknown	no sufficient similarity found
139	gi_57116919_ref_YP_177843_1_	2.908	2.908	70	0	0	Unknown	no sufficient similarity found
140	gi_57116921_ref_YP_177844_1_	6.855	6.899	67	1	0	NotCytoplasmic	no sufficient similarity found
141	gi_15608947_ref_NP_216326_1_	1.526	1.526	64	1	0	NotCytoplasmic	no sufficient similarity found
142	gi_15608952_ref_NP_216331_1_	0.149	0.149	61	1	1	Unknown	Uncharacterized protein Rv1815/MT1863 OS=Mycobacterium tuberculosis GN=Rv1815 PE=4 SV=2
143	gi_57116924_ref_YP_177847_1_	5.421	5.392	88	0	0	Extracellular	no sufficient similarity found
144	gi_15608994_ref_NP_216373_1_	0.193	0.193	55	1	0	Unknown	Molybdate-binding protein OS=Mycobacterium tuberculosis GN=modA PE=3 SV=1
145	gi_57116926_ref_YP_177849_1_	0.123	0.123	58	0	0	Extracellular	no sufficient similarity found
146	gi_15609018_ref_NP_216397_1_	0.350	0.350	70	1	0	Unknown	no sufficient similarity found
147	gi_15609021_ref_NP_216400_1_	1.157	1.157	58	1	1	Unknown	no sufficient similarity found
148	gi_15609023_ref_NP_216402_1_	2.24	2.24	74	1	2	Extracellular	Antigen 85-B OS=Mycobacterium tuberculosis GN=fbpB PE=1 SV=1
149	gi_15609028_ref_NP_216407_1_	0.187	0.187	76	1	0	Unknown	no sufficient similarity found
150	gi_15609043_ref_NP_216422_1_	0.365	0.365	81	1	0	NotCytoplasmic	no sufficient similarity found
151	gi_15609048_ref_NP_216427_1_	1.069	1.069	73	0	1	NotCytoplasmic	UPF0098 protein Mb1946c OS=Mycobacterium bovis GN=Mb1946c PE=3 SV=1
152	gi_15609051_ref_NP_216430_1_	0.133	0.133	54	0	0	Unknown	no sufficient similarity found
153	gi_15609063_ref_NP_216442_1_	0.248	0.248	57	1	2	Extracellular	Immunogenic protein MPT63 OS=Mycobacterium tuberculosis GN=mpt63 PE=1 SV=1
154	gi_15609087_ref_NP_216466_1_	1.333	1.333	55	0	0	Unknown	Uncharacterized protein Mb2102c OS=Mycobacterium bovis GN=Mb2102c PE=4 SV=1
155	gi_15609088_ref_NP_216467_1_	1.122	1.122	67	1	1	Unknown	no sufficient similarity found
156	gi_57116931_ref_YP_177852_1_	0.449	0.480	62	1	1	Unknown	no sufficient similarity found
157	gi_15609105_ref_NP_216484_1_	0.346	0.368	49	1	0	NotCytoplasmic	no sufficient similarity found
158	gi_15609107_ref_NP_216486_1_	0.586	0.643	69	1	1	Unknown	no sufficient similarity found
159	gi_15609110_ref_NP_216489_1_	0.731	0.731	56	1	0	Unknown	no sufficient similarity found
160	gi_15609112_ref_NP_216491_1_	0.081	0.081	63	0	1	NotCytoplasmic	no sufficient similarity found
161	gi_15609117_ref_NP_216496_1_	0.619	0.531	73	1	3	Extracellular	Immunogenic protein MPT64 OS=Mycobacterium tuberculosis GN=mpt64 PE=1 SV=1
162	gi_15609124_ref_NP_216503_1_	0.394	0.150	71	1	0	Extracellular	Uncharacterized protein Mb2009 OS=Mycobacterium bovis GN=Mb2009 PE=4 SV=1
163	gi_15609168_ref_NP_216547_1_	0.315	0.315	50	0	0	Multiple	14 kDa antigen OS=Mycobacterium tuberculosis GN=hspX PE=1 SV=2
164	gi_15609183_ref_NP_216562_1_	0.307	0.307	78	0	1	NotCytoplasmic	no sufficient similarity found
165	gi_15609214_ref_NP_216593_1_	0.585	0.585	61	2	0	Unknown	Uncharacterized protein Mb2102c OS=Mycobacterium bovis GN=Mb2102c PE=4 SV=1
166	gi_57116940_ref_YP_177658_1_	1.100	1.100	70	0	1	Unknown	no sufficient similarity found
167	gi_15609215_ref_NP_216594_1_	0.586	0.586	57	0	0	Unknown	Uncharacterized protein Rv2078/MT2139 OS=Mycobacterium tuberculosis GN=Rv2078 PE=4 SV=1
168	gi_15609218_ref_NP_216597_1_	0.982	0.256	66	1	0	Unknown	Uncharacterized protein Rv2081c/MT2143 OS=Mycobacterium tuberculosis GN=Rv2081c PE=4 SV=1
169	gi_15609219_ref_NP_216598_1_	0.395	1.044	57	0	0	Unknown	no sufficient similarity found
170	gi_15609220_ref_NP_216599_1_	0.863	0.863	51	0	0	Unknown	no sufficient similarity found
171	gi_15609228_ref_NP_216607_1_	0.139	0.139	63	1	2	Unknown	Uncharacterized protein Mb2118c OS=Mycobacterium bovis GN=Mb2118c PE=4 SV=1
172	gi_57116945_ref_YP_177858_1_	1.459	1.551	68	0	0	Unknown	no sufficient similarity found
173	gi_57116946_ref_YP_177859_1_	2.207	2.174	57	0	1	Multiple	no sufficient similarity found
174	gi_15609251_ref_NP_216630_1_	0.478	0.478	51	0	0	Unknown	no sufficient similarity found
175	gi_15609253_ref_NP_216632_1_	0.353	0.353	56	0	2	Unknown	Putative lipoprotein lppK OS=Mycobacterium tuberculosis GN=lppK PE=3 SV=1
176	gi_57116949_ref_YP_177862_1_	0.443	0.486	86	0	1	Extracellular	no sufficient similarity found
177	gi_15609275_ref_NP_216654_1_	1.012	0.068	62	1	0	NotCytoplasmic	no sufficient similarity found
178	gi_57116953_ref_YP_177865_1_	7.135	7.056	85	0	2	Extracellular	no sufficient similarity found
179	gi_15609301_ref_NP_216680_1_	0.085	0.085	51	0	2	Unknown	no sufficient similarity found
180	gi_15609327_ref_NP_216706_1_	0.303	0.303	57	1	1	Extracellular	Uncharacterized protein Mb2213c OS=Mycobacterium bovis GN=Mb2213c PE=4 SV=1
181	gi_15609335_ref_NP_216714_1_	0.153	0.153	59	1	0	Unknown	Putative membrane protein mmpS3 OS=Mycobacterium tuberculosis GN=mmpS3 PE=3 SV=1
182	gi_15609340_ref_NP_216719_1_	0.318	0.318	50	1	2	Unknown	Uncharacterized protein Mb2226 OS=Mycobacterium bovis GN=Mb2226 PE=4 SV=1
183	gi_15609390_ref_NP_216769_1_	0.656	0.656	78	1	0	NotCytoplasmic	no sufficient similarity found
184	gi_15609393_ref_NP_216772_1_	0.446	0.446	48	0	0	Unknown	no sufficient similarity found
185	gi_15609394_ref_NP_216773_1_	0.399	0.399	60	0	1	Unknown	no sufficient similarity found
186	gi_15609401_ref_NP_216780_1_	0.352	0.352	68	0	0	Unknown	no sufficient similarity found
187	gi_15609407_ref_NP_216786_1_	0.217	0.217	53	0	0	Unknown	Putative lipoprotein lppN OS=Mycobacterium tuberculosis GN=lppN PE=3 SV=1
188	gi_15609420_ref_NP_216799_1_	0.703	0.853	53	0	0	Unknown	Uncharacterized protein Mb2304 OS=Mycobacterium bovis GN=Mb2304 PE=4 SV=1
189	gi_15609427_ref_NP_216806_1_	0.538	0.538	74	1	0	NotCytoplasmic	Putative lipoprotein lppO OS=Mycobacterium tuberculosis GN=lppO PE=3 SV=2
190	gi_15609429_ref_NP_216808_1_	0.486	0.486	57	0	0	Unknown	Uncharacterized protein Mb2315c OS=Mycobacterium bovis GN=Mb2315c PE=4 SV=1
191	gi_57116961_ref_NP_216817_2_	1.443	1.296	55	1	0	Unknown	no sufficient similarity found
192	gi_15609439_ref_NP_216818_1_	1.372	1.372	56	0	0	Unknown	no sufficient similarity found
193	gi_15609455_ref_NP_216834_1_	0.157	0.157	52	1	0	Unknown	no sufficient similarity found
194	gi_57116973_ref_YP_177869_1_	3.472	3.283	79	0	0	Unknown	no sufficient similarity found
195	gi_15609478_ref_NP_216857_1_	0.405	0.405	88	1	0	Unknown	no sufficient similarity found
196	gi_15609486_ref_NP_216865_1_	0.826	0.826	51	1	0	Extracellular	Phospholipase C 3 OS=Mycobacterium tuberculosis GN=plcC PE=3 SV=2
197	gi_15609487_ref_NP_216866_1_	0.859	0.859	41	1	0	Extracellular	Phospholipase C 2 OS=Mycobacterium tuberculosis GN=plcB PE=1 SV=2
198	gi_15609488_ref_NP_216867_1_	0.851	0.851	58	1	0	Extracellular	Phospholipase C 1 OS=Mycobacterium tuberculosis GN=plcA PE=1 SV=3
199	gi_57116974_ref_YP_177870_1_	5.253	5.332	70	1	0	Unknown	no sufficient similarity found
200	gi_57116975_ref_YP_177871_1_	3.3	2.515	92	0	0	Extracellular	no sufficient similarity found
201	gi_15609513_ref_NP_216892_1_	0.321	0.321	81	1	2	Extracellular	Low molecular weight antigen MTB12 OS=Mycobacterium tuberculosis GN=mtb12 PE=1 SV=1
202	gi_15609526_ref_NP_216905_1_	1.36	1.36	76	1	1	Unknown	no sufficient similarity found
203	gi_15609537_ref_NP_216916_1_	0.348	0.384	55	1	0	Unknown	Sulfate-binding protein OS=Synechococcus elongatus (strain PCC 7942) GN=sbpA PE=2 SV=1
204	gi_15609578_ref_NP_216957_1_	0.486	0.486	56	0	1	Unknown	50S ribosomal protein L27 OS=Mycobacterium tuberculosis GN=rpmA PE=3 SV=1
205	gi_15609587_ref_NP_216966_1_	0.924	0.872	76	1	0	NotCytoplasmic	no sufficient similarity found
206	gi_15609618_ref_NP_216997_1_	0.766	0.766	49	0	1	Unknown	no sufficient similarity found
207	gi_57116995_ref_YP_177886_1_	4.459	4.340	92	0	1	Extracellular	no sufficient similarity found
208	gi_57116996_ref_YP_177887_1_	1.560	1.525	98	0	1	Extracellular	no sufficient similarity found
209	gi_15609644_ref_NP_217023_1_	0.245	0.245	57	1	1	Unknown	no sufficient similarity found
210	gi_15609655_ref_NP_217034_1_	0.610	0.610	56	1	0	Unknown	Uncharacterized protein Mb0493 OS=Mycobacterium bovis GN=Mb0493 PE=4 SV=1
211	gi_57116998_ref_YP_177888_1_	3.396	3.298	89	0	0	NotCytoplasmic	no sufficient similarity found
212	gi_15609662_ref_NP_217041_1_	0.254	0.254	47	1	0	Unknown	no sufficient similarity found
213	gi_15609712_ref_NP_217091_1_	0.522	0.522	69	1	0	Unknown	Uncharacterized protein Mb2605 OS=Mycobacterium bovis GN=Mb2605 PE=4 SV=1
214	gi_15609713_ref_NP_217092_1_	0.204	0.204	64	1	0	NotCytoplasmic	Uncharacterized protein Mb2606c OS=Mycobacterium bovis GN=Mb2606c PE=4 SV=1
215	gi_15609714_ref_NP_217093_1_	0.268	0.153	50	1	2	Unknown	Uncharacterized protein Rv2577/MT2654 OS=Mycobacterium tuberculosis GN=Rv2577 PE=4 SV=1
216	gi_15609734_ref_NP_217113_1_	0.077	0.077	47	2	1	Unknown	Uncharacterized protein Mb2628 OS=Mycobacterium bovis GN=Mb2628 PE=4 SV=1
217	gi_15609736_ref_NP_217115_1_	0.261	0.261	80	1	0	Unknown	Uncharacterized protein Rv2599/MT2674 OS=Mycobacterium tuberculosis GN=Rv2599 PE=4 SV=1
218	gi_57117005_ref_YP_177893_1_	6.547	6.552	59	1	0	Unknown	no sufficient similarity found
219	gi_57117008_ref_YP_177895_1_	5.169	4.877	86	0	1	Extracellular	no sufficient similarity found
220	gi_57117010_ref_YP_177896_1_	3.681	3.495	96	0	0	Extracellular	no sufficient similarity found
221	gi_15609778_ref_NP_217157_1_	1.016	0.730	74	0	0	Unknown	Cadmium-induced protein cadI OS=Mycobacterium tuberculosis GN=cadI PE=1 SV=2
222	gi_15609791_ref_NP_217170_1_	0.00	0.0	47	0	0	Unknown	no sufficient similarity found
223	gi_15609797_ref_NP_217176_1_	0.173	0.173	59	0	0	Unknown	no sufficient similarity found
224	gi_15609805_ref_NP_217184_1_	0.387	0.387	51	1	0	NotCytoplasmic	no sufficient similarity found
225	gi_15609809_ref_NP_217188_1_	0.068	0.068	55	1	0	NotCytoplasmic	no sufficient similarity found
226	gi_15609843_ref_NP_217222_1_	0.200	0.200	62	0	0	Unknown	no sufficient similarity found
227	gi_15609858_ref_NP_217237_1_	0.157	0.157	49	1	0	Cellwall	no sufficient similarity found
228	gi_15609867_ref_NP_217246_1_	0.291	0.291	62	1	0	Unknown	no sufficient similarity found
229	gi_15609895_ref_NP_217274_1_	1.727	1.727	52	0	0	Unknown	no sufficient similarity found
230	gi_57117023_ref_YP_177907_1_	4.269	4.189	70	0	0	Unknown	no sufficient similarity found
231	gi_57117024_ref_YP_177677_1_	5.475	5.491	72	0	0	Unknown	no sufficient similarity found
232	gi_15609921_ref_NP_217300_1_	0.298	0.298	56	0	0	Unknown	no sufficient similarity found
233	gi_15609936_ref_NP_217315_1_	0.397	0.234	68	1	0	Unknown	no sufficient similarity found
234	gi_15609943_ref_NP_217322_1_	1.000	1.000	53	2	0	Unknown	no sufficient similarity found
235	gi_15609957_ref_NP_217336_1_	0.440	0.174	59	0	0	Unknown	no sufficient similarity found
236	gi_57117029_ref_YP_177909_1_	3.912	3.941	93	0	0	Extracellular	no sufficient similarity found
237	gi_15610015_ref_NP_217394_1_	0.971	0.971	65	1	1	Extracellular	Soluble secreted antigen MPT53 OS=Mycobacterium tuberculosis GN=mpt53 PE=1 SV=1
238	gi_15610046_ref_NP_217425_1_	0.182	0.182	49	0	0	Unknown	30S ribosomal protein S16 OS=Mycobacterium tuberculosis GN=rpsP PE=3 SV=1
239	gi_57117035_ref_YP_177914_1_	0.467	0.467	47	1	2	NotCytoplasmic	D-alanyl-D-alanine carboxypeptidase dacB OS=Bacillus subtilis GN=dacB PE=1 SV=1
240	gi_15610066_ref_NP_217445_1_	0.650	0.650	50	0	0	Unknown	Uncharacterized protein Mb2954 OS=Mycobacterium bovis GN=Mb2954 PE=4 SV=1
241	gi_15610097_ref_NP_217476_1_	0.424	0.424	65	0	0	Unknown	no sufficient similarity found
242	gi_15610123_ref_NP_217502_1_	0.154	0.154	48	0	0	Unknown	no sufficient similarity found
243	gi_15610135_ref_NP_217514_1_	0.532	0.532	74	0	0	Unknown	no sufficient similarity found
244	gi_15610143_ref_NP_217522_1_	0.088	0.088	52	0	2	Unknown	no sufficient similarity found
245	gi_15610156_ref_NP_217535_1_	2.104	2.104	71	0	0	Unknown	ESAT-6-like protein esxR OS=Mycobacterium tuberculosis GN=esxR PE=3 SV=1
246	gi_57117047_ref_YP_177919_1_	0.278	0.278	76	0	0	Unknown	no sufficient similarity found
247	gi_57117049_ref_YP_177684_1_	6.358	7.034	48	1	0	Extracellular	Uncharacterized PPE family protein PPE47/PPE48 OS=Mycobacterium tuberculosis GN=ppe47/ppe48 PE=3 SV=2
248	gi_15610170_ref_NP_217549_1_	0.637	0.637	47	1	0	NotCytoplasmic	no sufficient similarity found
249	gi_15610172_ref_NP_217551_1_	0.083	0.126	48	0	0	Unknown	no sufficient similarity found
250	gi_15610173_ref_NP_217552_1_	0.722	0.251	82	1	0	Extracellular	Immunogenic protein MPT64 OS=Mycobacterium tuberculosis GN=mpt64 PE=1 SV=1
251	gi_15610190_ref_NP_217569_1_	1.047	1.047	59	0	0	Unknown	Glutaredoxin-like protein nrdH OS=Salmonella typhimurium GN=nrdH PE=3 SV=1
252	gi_15610204_ref_NP_217583_1_	0.316	0.316	84	0	0	Unknown	no sufficient similarity found
253	gi_15610227_ref_NP_217606_1_	0.183	0.183	63	2	0	Unknown	no sufficient similarity found
254	gi_57117054_ref_YP_177924_1_	3.773	3.698	72	0	3	Unknown	no sufficient similarity found
255	gi_15610240_ref_NP_217619_1_	0.506	0.478	72	1	1	NotCytoplasmic	no sufficient similarity found
256	gi_57117060_ref_YP_177930_1_	0.75	0.75	55	0	0	Unknown	no sufficient similarity found
257	gi_57117062_ref_YP_177932_1_	5.322	5.396	56	0	0	Unknown	no sufficient similarity found
258	gi_57117064_ref_YP_177934_1_	7.653	7.653	60	0	0	Unknown	Uncharacterized PPE family protein PPE45 OS=Mycobacterium tuberculosis GN=ppe45 PE=3 SV=1
259	gi_57117065_ref_YP_177935_1_	6.055	6.27	80	1	0	Unknown	no sufficient similarity found
260	gi_15610316_ref_NP_217696_1_	0.215	0.215	59	0	0	Unknown	no sufficient similarity found
261	gi_57117071_ref_YP_177941_1_	0.702	0.702	60	0	0	Unknown	Putative glutaredoxin Rv3198.1/MT3292 OS=Mycobacterium tuberculosis GN=Rv3198.1 PE=4 SV=1
262	gi_15610343_ref_NP_217723_1_	0.062	0.062	85	0	0	Unknown	no sufficient similarity found
263	gi_15610417_ref_NP_217798_1_	0.463	0.463	59	0	0	Unknown	no sufficient similarity found
264	gi_15610434_ref_NP_217815_1_	0.348	0.348	59	2	0	Unknown	no sufficient similarity found
265	gi_57117088_ref_YP_177957_1_	1.087	1.087	66	1	0	NotCytoplasmic	Pilin OS=Mycobacterium tuberculosis GN=mtp PE=1 SV=1
266	gi_15610469_ref_NP_217850_1_	0.217	0.217	52	1	0	NotCytoplasmic	no sufficient similarity found
267	gi_57117091_ref_NP_217854_2_	0.361	0.361	74	0	0	Unknown	no sufficient similarity found
268	gi_57117093_ref_YP_177961_1_	0.00	0.0	78	0	0	Extracellular	no sufficient similarity found
269	gi_57117094_ref_YP_177962_1_	1.702	1.699	94	0	1	Extracellular	no sufficient similarity found
270	gi_15610488_ref_NP_217869_1_	1.497	1.497	69	0	0	Unknown	no sufficient similarity found
271	gi_57117097_ref_NP_217870_2_	1.209	1.209	53	0	0	Unknown	no sufficient similarity found
272	gi_57117098_ref_YP_177965_1_	5.265	5.071	89	0	0	Extracellular	no sufficient similarity found
273	gi_57117099_ref_YP_177966_1_	0.463	0.463	51	0	0	Unknown	no sufficient similarity found
274	gi_57117101_ref_YP_177968_1_	3.804	3.662	93	0	0	Extracellular	no sufficient similarity found
275	gi_57117107_ref_YP_177973_1_	0.848	0.848	53	0	0	Unknown	Uncharacterized PPE family protein PPE59 OS=Mycobacterium tuberculosis GN=ppe59 PE=3 SV=1
276	gi_57117108_ref_NP_217968_2_	1.515	1.28	67	2	0	Unknown	Probable cutinase cut3 OS=Mycobacterium tuberculosis GN=cut3 PE=3 SV=1
277	gi_15610588_ref_NP_217969_1_	1.982	1.544	66	1	1	NotCytoplasmic	Probable cutinase cut3 OS=Mycobacterium tuberculosis GN=cut3 PE=3 SV=1
278	gi_57117110_ref_YP_177975_1_	8.285	8.152	73	0	0	Unknown	no sufficient similarity found
279	gi_57117111_ref_YP_177976_1_	4.865	5.027	85	0	0	Unknown	Uncharacterized PPE family protein PPE19 OS=Mycobacterium tuberculosis GN=ppe19 PE=3 SV=1
280	gi_15610619_ref_NP_218000_1_	0.45	0.450	53	1	0	Unknown	no sufficient similarity found
281	gi_15610627_ref_NP_218008_1_	0.609	0.609	77	1	0	NotCytoplasmic	no sufficient similarity found
282	gi_15610632_ref_NP_218013_1_	0.625	0.625	51	1	1	Unknown	no sufficient similarity found
283	gi_57117113_ref_YP_177977_1_	0.460	0.46	58	1	0	NotCytoplasmic	no sufficient similarity found
284	gi_57117114_ref_YP_177978_1_	1.406	1.407	98	0	2	Extracellular	no sufficient similarity found
285	gi_57117115_ref_YP_177979_1_	1.354	1.33	98	0	2	Extracellular	no sufficient similarity found
286	gi_57117116_ref_YP_177980_1_	3.473	3.474	89	0	1	Extracellular	no sufficient similarity found
287	gi_57117117_ref_YP_177981_1_	0.00	0.0	95	0	0	Extracellular	no sufficient similarity found
288	gi_57117118_ref_YP_177982_1_	1.722	1.666	91	0	1	Extracellular	no sufficient similarity found
289	gi_57117120_ref_YP_177984_1_	4.288	4.268	76	1	0	Unknown	no sufficient similarity found
290	gi_57117123_ref_YP_177987_1_	2.793	2.792	64	0	0	Unknown	no sufficient similarity found
291	gi_15610708_ref_NP_218089_1_	0.225	0.225	76	1	1	NotCytoplasmic	no sufficient similarity found
292	gi_57117127_ref_YP_177991_1_	0.448	0.448	74	1	0	Unknown	no sufficient similarity found
293	gi_15610720_ref_NP_218101_1_	0.251	0.251	73	1	1	NotCytoplasmic	Putative lipoprotein lpqE OS=Mycobacterium tuberculosis GN=lpqE PE=4 SV=1
294	gi_15610723_ref_NP_218104_1_	0.089	0.280	63	1	1	NotCytoplasmic	no sufficient similarity found
295	gi_57117129_ref_YP_177993_1_	5.890	5.726	89	0	0	Extracellular	no sufficient similarity found
296	gi_15610755_ref_NP_218136_1_	1.585	1.585	78	0	0	Unknown	ESAT-6-like protein esxI OS=Mycobacterium tuberculosis GN=Rv1037c PE=3 SV=1
297	gi_57117135_ref_YP_177998_1_	6.576	6.656	82	0	0	Unknown	no sufficient similarity found
298	gi_57117136_ref_YP_177999_1_	6.999	6.908	76	0	0	Unknown	no sufficient similarity found
299	gi_15610759_ref_NP_218140_1_	0.208	0.405	53	0	2	Unknown	26 kDa periplasmic immunogenic protein OS=Brucella suis GN=bp26 PE=3 SV=1
300	gi_15610804_ref_NP_218185_1_	0.423	0.423	53	1	0	NotCytoplasmic	no sufficient similarity found
301	gi_57117145_ref_YP_178005_1_	0.172	0.172	69	1	0	Extracellular	no sufficient similarity found
302	gi_15610841_ref_NP_218222_1_	0.065	0.065	73	1	0	Unknown	no sufficient similarity found
303	gi_57117146_ref_YP_178006_1_	0.279	0.279	58	1	1	Unknown	no sufficient similarity found
304	gi_15610842_ref_NP_218223_1_	0.811	0.83	59	1	0	Unknown	no sufficient similarity found
305	gi_15610843_ref_NP_218224_1_	0.182	0.182	60	0	0	Unknown	Uncharacterized 35.9 kDa protein in asd 3^region OS=Mycobacterium smegmatis PE=4 SV=1
306	gi_15610853_ref_NP_218234_1_	0.091	0.091	74	1	0	Unknown	no sufficient similarity found
307	gi_15610854_ref_NP_218235_1_	0.306	0.306	65	0	0	Unknown	no sufficient similarity found
308	gi_57117149_ref_YP_178008_1_	1.619	1.406	73	0	2	Unknown	Probable cutinase Rv1984c/MT2037 OS=Mycobacterium tuberculosis GN=Rv1984c PE=3 SV=1
309	gi_57117151_ref_YP_178010_1_	6.883	6.883	64	0	0	Extracellular	Uncharacterized PPE family protein PPE47/PPE48 OS=Mycobacterium tuberculosis GN=ppe47/ppe48 PE=3 SV=2
310	gi_57117152_ref_YP_178011_1_	1.072	0.739	55	2	0	Unknown	no sufficient similarity found
311	gi_15610883_ref_NP_218264_1_	1.214	1.214	67	1	1	Unknown	no sufficient similarity found
312	gi_15610899_ref_NP_218280_1_	0.333	0.333	76	1	0	NotCytoplasmic	Lipoprotein lpqH OS=Mycobacterium tuberculosis GN=lpqH PE=3 SV=1
313	gi_57117157_ref_YP_178016_1_	0.268	0.144	58	1	2	NotCytoplasmic	Ribonuclease Z OS=Mycobacterium bovis GN=rnz PE=3 SV=1
314	gi_57117159_ref_YP_178017_1_	0.765	0.785	74	1	0	Extracellular	MPT51/MPB51 antigen OS=Mycobacterium tuberculosis GN=mpt51 PE=1 SV=1
315	gi_15610940_ref_NP_218321_1_	2.157	2.175	76	1	0	Extracellular	Antigen 85-A OS=Mycobacterium tuberculosis GN=fbpA PE=1 SV=1
316	gi_15610946_ref_NP_218327_1_	0.271	0.271	86	0	0	NotCytoplasmic	Exported repetitive protein OS=Mycobacterium tuberculosis GN=erp PE=1 SV=1
317	gi_15610958_ref_NP_218339_1_	0.599	0.688	79	1	0	Unknown	no sufficient similarity found
318	gi_15610971_ref_NP_218352_1_	0.089	0.846	49	2	0	Unknown	no sufficient similarity found
319	gi_15611001_ref_NP_218382_1_	0.718	0.718	82	0	0	Unknown	no sufficient similarity found
320	gi_57117163_ref_YP_178021_1_	2.424	2.030	55	0	0	Unknown	no sufficient similarity found
321	gi_57117164_ref_YP_178022_1_	1.493	1.342	65	1	5	Unknown	no sufficient similarity found
322	gi_15611010_ref_NP_218391_1_	0.290	0.100	57	0	1	Extracellular	ESAT-6-like protein esxB OS=Mycobacterium tuberculosis GN=esxB PE=1 SV=2
323	gi_57117165_ref_YP_178023_1_	0.904	0.126	86	0	1	Extracellular	6 kDa early secretory antigenic target OS=Mycobacterium tuberculosis GN=esxA PE=1 SV=2
324	gi_15611014_ref_NP_218395_1_	0.270	0.0	88	0	1	Unknown	no sufficient similarity found
325	gi_15611026_ref_NP_218407_1_	0.241	0.241	85	0	1	Unknown	Putative ESAT-6-like protein 11 OS=Mycobacterium tuberculosis GN=Rv3890c PE=3 SV=1
326	gi_15611027_ref_NP_218408_1_	0.355	0.355	74	0	0	Unknown	no sufficient similarity found
327	gi_57117166_ref_YP_178024_1_	0.112	0.112	54	1	0	Unknown	no sufficient similarity found
328	gi_57117167_ref_YP_178025_1_	0.386	0.870	52	0	0	Unknown	no sufficient similarity found
329	gi_15611033_ref_NP_218414_1_	1.357	1.357	76	1	1	Unknown	no sufficient similarity found
330	gi_15611034_ref_NP_218415_1_	0.936	0.936	54	0	0	Unknown	no sufficient similarity found
331	gi_15611040_ref_NP_218421_1_	0.476	0.476	67	0	1	Unknown	Putative ESAT-6-like protein 12 OS=Mycobacterium tuberculosis GN=Rv3904c PE=3 SV=1
